# Supplementary material for: Virulence genes distributed among Staphylococcus aureus causing wound infections and their correlation to antibiotic resistance
Source: BMC Infect Dis. 2022 Jul 28;22:652. doi: 10.1186/s12879-022-07624-8 (PMC9547454; doi:10.1186/s12879-022-07624-8)
Supplement: Supplementary file 2 — Additional file 2: Table S1. Biochemical tests results of wound infection isolates. [file 12879_2022_7624_MOESM2_ESM.xlsx]

## Sheet: Sheet1
						Table S1. Biochemical tests results of wound infection isolates
						Sample	Gender	Age	group	Isolates	Catalase test	Coagulase test	Dna's test
						1	Male	18	1	w7BM	+	+	+
										W7B	+	+	+
										w7	_	_	_
										w7''''	_	_	_
						2	Male	16	1	WW9	+	+	+
										W9"	+	+	+
						3	Male	20	1	W5A	+	+	+
										B5	+	+	+
										B5'	̶	̶	̶
										B5''	̶	̶	̶
										B5'''	̶	̶	̶
						4	Female	60	3	W35	+	+	+
						5	Male	20	1	W7"	+	+	+
						6	Male	21	2	W81	+	+	+
						7	Male	12	1	B10	+	+	+
						8	Male	20	1	W17"'"	+	+	+
										W17	+	+	+
										W17A	̶	̶	̶
						9	Male	17	1	W8"	+	+	+
										W8'''		̶	̶
						10	Male	55	3	W24B	+	+	+
										w24b	̶	̶	̶
						11	Male	30	2	W25	+	+	+
						12	Female	3	1	W78	+	+	+
						13	Female	15	1	W67	+	+	+
						14	Male	5	1	W23	+	+	+
						15	Female	52	3	W89	+	+	+
										W89'	̶	̶	̶
						16	Male	40	2	W18	+	+	+
										w18'	̶	̶	̶
										w18''	̶	̶	̶
						17	Male	22	2	B6	+	+	+
										B6A	_	_	_
										B6b	_	_	_
						18	Male	40	2	W91	+	+	+
						19	Female	53	3	W77	+	+	+
						20	Male	13	1	W12'	+	+	+
										W12'	+	+	+
						21	Male	16	1	W69	+	+	+
						22	Male	30	2	W45	+	+	+
										w45'''	_	_	_
										W45''	_	_	_
						23	Female	46	3	W59	+	+	+
						24	Male	6	1	W57	+	+	+
						25	Male	20	1	W86	+	+	+
										w86'	_	_	_
						26	Male	12	1	W13	+	+	+
										W13'""	+	+	+
										w13a	_	_	_
						27	Male	44	3	W16	+	+	+
										w16'	_	_	_
						28	Male	7	1	W43	+	+	+
						29	Male	40	2	W3	+	+	+
						30	Female	36	2	W10''	+	+	+
										w10'''	_	_	_
										w10''''	_	_	_
						31	Female	32	2	W40A	+	+	+
										w40A'	_	_	_
						32	Male	24	2	W88	+	+	+
						33	Male	42	3	W15A	+	+	+
										w15A'	_	_	_
						34	Female	47	3	W93	+	+	+
										w93'	_	_	_
										w93''	_	_	_
						35	Male	13	1	B12	+	+	+
										B12''	_	_	_
						36	Female	44	3	W75	+	+	+
						37	Male	17	1	w74	+	+	+
						38	Male	24	2	W85	+	+	+
										W85'	_	_	_
										W85''	_	_	_
						39	Male	40	2	W62	+	+	+
										w62''	_	_	_
						40	Female	59	3	W58	+	+	+
										w58''	_	_	_
						41	Male	7	1	W96	+	+	+
						42	Male	20	1	W46	+	+	+
						43	Male	10	1	WW53	+	+	+
										W53	+	+	+
										W53A	_	_	_
										W53B	_	_	_
						44	Female	1 month	1	W-(3)	+	+	+
										W-(-3)	+	+	+
										W(3)a	_	_	_
						45	Female	43	3	W87	+	+	+
						46	Male	50	3	W63	+	+	+
						47	Female	55	3	B9	+	+	+
						48	Male	15	1	W54	+	+	+
										W54a	_	_	_
										W54b	_	_	_
						49	Female	57	3	W83	+	+	+
										W83a	_	_	_
						50	Male	40	2	W20''	+	+	+
										W20''A	+	_	_
						51	Male	40	2	W28	+	+	+
										W28A	_	_	_
										W28B	_	_	_
